# Supplementary material for: Educational weight loss interventions in obese and overweight adults with type 2 diabetes: a systematic review and meta‐analysis of randomized controlled trials
Source: Diabet Med. 2019 Dec 22;37(4):623–35. doi: 10.1111/dme.14193 (PMC7154644; doi:10.1111/dme.14193)
Supplement: Supplementary file 1 — Doc. S1.Additional references. Figure S1.Graphical representation of number of trials within each risk of bias category. Figure S2.Forest plots for (a) weight change and (b) BMI reduction from baseline between groups at the end of the intervention by categories. Figure S3.Forest plots for (a) weight change and (b, c) BMI reduction from baseline between groups at the end of the intervention by categories. Figure S4.Funnel plots for the publication bias in (a) weight change and (b) BMI reduction in the included trials. Table S1.Search strategies. Table S2.Trials with multiple articles identified during review. Table S3.Summary of included trials. Table S4.Risk of bias assessment for included trials. Table S5.Intervention and control group weight and BMI outcomes of all included trials. [file DME-37-623-s001.zip]

Archive with 9 entries (9 files):
- dme14193-sup-0001-FigS1.eps
- dme14193-sup-0002-FigS2a.eps
- dme14193-sup-0003-FigS2b.eps
- dme14193-sup-0004-FigS3a.eps
- dme14193-sup-0005-FigS3b.eps
- dme14193-sup-0006-FigS3c.eps
- dme14193-sup-0007-FigS4a.eps
- dme14193-sup-0008-FigS4b.eps
- dme14193-sup-0009-Supinfo.docx
